# Supplementary material for: Coupling enzymatic activity and gating in an ancient TRPM chanzyme and its molecular evolution
Source: Nat Struct Mol Biol. 2024 May 21;31(10):1509–21. doi: 10.1038/s41594-024-01316-4 (PMC11479946; doi:10.1038/s41594-024-01316-4)
Supplement: Supplementary file 7 — Statistical source data. [file 41594_2024_1316_MOESM7_ESM.xlsx]

## Sheet: Fig 5a
srTRPM2 WT
ADPR (nM)	𝜀-AMP product (nM)
0	0	0	0
40	0.366585	0.40719	0.431629
80	0.650357	0.610482	0.651816
120	0.671061	0.638085	0.648962
160	0.755776	0.741457	0.709692
200	0.768054	0.74283	0.77257
300	0.79543	0.793709	0.860268
1000	0.89842	0.911087	0.94014
3000	1	0.933951	0.953833

## Sheet: Fig 5b
srTRPM2				srNUDT9-H				srTRPM2-∆BH				srTRPM2-BH2A
Mean	SD	n		Mean	SD	n		Mean	SD	n		Mean	SD	n
2.96	0.08	3		7.16	0.12	3		5.94	0.21	3		5.35	0.16	3
