# Supplementary material for: Coupling enzymatic activity and gating in an ancient TRPM chanzyme and its molecular evolution
Source: Nat Struct Mol Biol. 2024 May 21;31(10):1509–21. doi: 10.1038/s41594-024-01316-4 (PMC11479946; doi:10.1038/s41594-024-01316-4)
Supplement: Supplementary file 8 — Statistical source data. [file 41594_2024_1316_MOESM8_ESM.xlsx]

## Sheet: ED Fig 2c
AMP (nM)	Peak area of 𝜀-AMP
0	0	0	0
4	39338	41130	35216
10	67199	77795	68395
30	168489	174724	168989
100	561968	608878	570327
300	1588369	1840027	1570535
1000	5532289	6168464	5815984

## Sheet: ED Fig 2d
ADPR (nM)	𝜀-AMP product (nM)
40	3.4908	3.74822	3.51367
80	4.43514	4.57116	5.1718
120	6.19783	6.48276	6.09431
160	7.13323	7.07424	6.92189
200	7.74844	7.16206	7.48311
300	8.97007	8.76166	9.0803
1000	12.8766	12.4979	12.3719
3000	14.0266	14.1875	14.8497

## Sheet: ED Fig 2e
srNUDT9-H					srTRPM2-∆BH					srTRPM2-BH2A
ADPR (nM)	𝜀-AMP product (nM)				ADPR (nM)	𝜀-AMP product (nM)				ADPR (nM)	𝜀-AMP product (nM)
0	0	0	0		0	0	0	0		0	0	0	0
40	0.235075	0.25241	0.236615		40	0.280211	0.305938	0.297936		40	0.336414	0.334332	0.336337
80	0.298668	0.307828	0.348276		80	0.352854	0.424877	0.382914		80	0.467428	0.469135	0.412008
120	0.41737	0.436557	0.410399		120	0.383665	0.465872	0.44107		120	0.537372	0.543672	0.492855
160	0.480361	0.476389	0.466129		160	0.498864	0.475238	0.482708		160	0.560002	0.558372	0.559528
200	0.52179	0.482303	0.503922		200	0.52506	0.545459	0.487491		200	0.602478	0.590022	0.551904
300	0.604056	0.590022	0.611479		300	0.620379	0.661578	0.599167		300	0.684995	0.70841	0.640335
1000	0.867127	0.841628	0.83314		1000	0.866868	0.831842	0.780971		1000	0.845672	0.86978	0.810759
3000	0.944567	0.955406	1		3000	0.912043	1	0.892941		3000	0.926925	1	0.918984
