# Supplementary material for: Coupling enzymatic activity and gating in an ancient TRPM chanzyme and its molecular evolution
Source: Nat Struct Mol Biol. 2024 May 21;31(10):1509–21. doi: 10.1038/s41594-024-01316-4 (PMC11479946; doi:10.1038/s41594-024-01316-4)
Supplement: Supplementary file 10 — Statistical source data. [file 41594_2024_1316_MOESM10_ESM.xlsx]

## Sheet: ED Fig 5b
EDTA/ADPR (pA)	ADPR (pA)	Ca2+/ADPR (pA)	Mg2+/ADPR (pA)
60	81.7	438.2	162.5
47	141.5	355.1	595.7
92	196	860	456.6
		659.5	366.7
		490.9	327.6
		286.8	247
		631.4	578

## Sheet: ED Fig 5c
Voltage (mV)	EDTA/ADPR						Ca2+/ADPR						Mg2+/ADPR
-140	-0.00185	-0.02982	-0.0237	-0.01834	-0.01968	-0.15017	-0.9358	-0.97407	-0.94954	-1	-0.9832	-1	-1	-1	-1	-0.98068	-1	-0.98704
-120	-0.00177	-0.02975	-0.01757	-0.01728	-0.02603	-0.13347	-0.78299	-0.8384	-0.80156	-0.8669	-0.85988	-0.86482	-0.98634	-0.84222	-0.82121	-0.86136	-0.85365	-0.80796
-100	-0.00347	-0.02642	-0.01832	0.004517	-0.02815	-0.11758	-0.64007	-0.68509	-0.64882	-0.70879	-0.7163	-0.69829	-0.74113	-0.70326	-0.67275	-0.69349	-0.70376	-0.6601
-80	-0.00403	-0.02255	-0.01132	0.006485	-0.01996	-0.10855	-0.50676	-0.54183	-0.49891	-0.56294	-0.5671	-0.54973	-0.59122	-0.5413	-0.52437	-0.53591	-0.55309	-0.50172
-60	-0.00179	-0.02095	-0.00082	0.005258	-0.01913	-0.08897	-0.37291	-0.39712	-0.35957	-0.40618	-0.40785	-0.40396	-0.43635	-0.39916	-0.37317	-0.39029	-0.40532	-0.36217
-40	-0.00204	-0.01343	0.000618	0.002129	-0.01439	-0.04909	-0.23892	-0.25178	-0.2143	-0.26459	-0.26279	-0.25442	-0.2797	-0.25247	-0.22038	-0.24694	-0.25603	-0.21043
-20	-0.00113	-0.00343	0.002977	0.002387	-0.00697	-0.02579	-0.11701	-0.11955	-0.08238	-0.11926	-0.12301	-0.11756	-0.13874	-0.12064	-0.10277	-0.11066	-0.12186	-0.08423
0	0.000168	0.002263	0.006014	0.0011	0.001127	0.000746	-0.00697	0.009219	0.035583	0.003587	0.005306	0.009112	-0.01009	0.005423	0.019614	0.005716	0.001573	0.028628
20	-0.00044	0.004641	0.009028	-0.00059	0.005191	0.019896	0.100224	0.132263	0.156932	0.127042	0.124557	0.134041	0.113462	0.124456	0.139169	0.117242	0.117261	0.144271
40	-0.00127	0.001234	0.011153	0.001359	0.006861	0.031105	0.208779	0.252686	0.278814	0.252304	0.235938	0.259676	0.233128	0.237566	0.25265	0.220747	0.228532	0.256829
60	-0.00284	0.000329	0.014191	-0.00437	0.013606	0.043897	0.323882	0.376254	0.395128	0.364565	0.35118	0.381859	0.347753	0.349943	0.372003	0.319252	0.330404	0.366324
80	-0.00433	0.00371	0.010637	-0.00678	0.015569	0.059038	0.430741	0.480174	0.502913	0.480058	0.458214	0.497113	0.453967	0.446443	0.479177	0.419629	0.422576	0.484874
100	-0.00635	-0.00152	0.014619	-0.00967	0.010709	0.05863	0.516206	0.592191	0.620281	0.581978	0.555654	0.61973	0.551289	0.553235	0.584292	0.534857	0.51896	0.609253
120	-0.00926	-0.00202	0.020409	-0.01338	0.018646	0.052301	0.621116	0.685279	0.718564	0.706931	0.650453	0.703305	0.677611	0.643938	0.675753	0.678968	0.585093	0.753612
140	-0.00885	-0.00394	0.02608	-0.01493	0.015424	0.067738	0.696959	0.767751	0.797989	0.772378	0.735106	0.793004	0.805067	0.74197	0.723385	0.756748	0.70468	0.925463
