# Supplementary material for: Coupling enzymatic activity and gating in an ancient TRPM chanzyme and its molecular evolution
Source: Nat Struct Mol Biol. 2024 May 21;31(10):1509–21. doi: 10.1038/s41594-024-01316-4 (PMC11479946; doi:10.1038/s41594-024-01316-4)
Supplement: Supplementary file 11 — Statistical source data. [file 41594_2024_1316_MOESM11_ESM.xlsx]

## Sheet: Sheet1
WT (nA)	F268A (nA)	R275A (nA)
0.4391	0.0141	0.0081
0.7719	0.017	0.0059
0.771	0.0386	0.0043
0.4127	0.0132	0.01
0.6401	0.0152	0.0162
0.5266	0.083	0.0263
