# Supplementary material for: Coupling enzymatic activity and gating in an ancient TRPM chanzyme and its molecular evolution
Source: Nat Struct Mol Biol. 2024 May 21;31(10):1509–21. doi: 10.1038/s41594-024-01316-4 (PMC11479946; doi:10.1038/s41594-024-01316-4)
Supplement: Supplementary file 12 — Statistical source data. [file 41594_2024_1316_MOESM12_ESM.xlsx]

## Sheet: Sheet1
Open Probability			Open Rate (ms-1)			Close Rate (ms-1)
WT-Ca2+/ADPR	E1114A-Ca2+/ADPR		WT-Ca2+/ADPR	E1114A-Ca2+/ADPR		WT-Ca2+/ADPR	E1114A-Ca2+/ADPR
0.97615	0.9496		0.6849	0.8		0.015	0.0431
0.983188	0.820045		0.8696	0.9524		0.0144	0.0549
0.98154	0.9455		0.8929	0.4264		0.0159	0.0793
0.982209	0.902208		0.865	0.4516		0.0073	0.027
0.956207	0.960266		1.0478	1.121		0.0138	0.0213
0.942482	0.837305		0.6668	0.4474		0.0186	0.0785
	0.901358			0.5517			0.0217
