# Supplementary material for: Coupling enzymatic activity and gating in an ancient TRPM chanzyme and its molecular evolution
Source: Nat Struct Mol Biol. 2024 May 21;31(10):1509–21. doi: 10.1038/s41594-024-01316-4 (PMC11479946; doi:10.1038/s41594-024-01316-4)
Supplement: Supplementary file 13 — Statistical source data. [file 41594_2024_1316_MOESM13_ESM.xlsx]

## Sheet: ED Fig 10c
EDTA/ADPR (pA)	ADPR (pA)	Ca2+/ADPR (pA)	Mg2+/ADPR (pA)
67	21.8	148.9	585.7
11	48.5	73.3	97.1
50	16.9	431.7	85.3
	10.9	233.1	143.7
		660	314.8
		54.9	328.3
		73.3
		1096.2

## Sheet: ED Fig 10d
Open Probabiliy					Open Rate (ms-1)					Close Rate (ms-1)
WT	ΔBH	BH2A	ΔNUDT9-H		WT	ΔBH	BH2A	ΔNUDT9-H		WT	ΔBH	BH2A	ΔNUDT9-H
0.97615	0.977064	0.946329	0.90475		0.684932	0.748299	0.673077	0.258621		0.0150173	0.0165713	0.034774	0.0230592
0.983188	0.955525	0.861033	0.896875		0.869565	0.588235	0.232558	0.357143		0.0143806	0.0249844	0.0415512	0.0408163
0.98154	0.966211	0.931	0.96225		0.892857	0.85796	0.322581	0.521739		0.0158831	0.0273639	0.0224618	0.0205903
0.982209	0.92647	0.933	0.94945		0.864963	0.789609	0.301	0.483871		0.00731345	0.0552276	0.013	0.0232378
0.956207	0.935892	0.947	0.516		1.04776	0.61333	0.36	0.067		0.0137871	0.0246823	0.005	0.031
0.942482	0.932138	0.913	0.834		0.666792	0.419221	0.378	0.099		0.0186387	0.0140895	0.015	0.014
